# Supplementary material for: Advanced EPI-X4 Derivatives Covalently Bind Human Serum Albumin Resulting in Prolonged Plasma Stability
Source: Int J Mol Sci. 2022 Nov 30;23(23):15029. doi: 10.3390/ijms232315029 (PMC9735595; doi:10.3390/ijms232315029)
Supplement: Supplementary file 1 [file ijms-23-15029-s001.zip]

Archive with 1 entries (1 files):
- ijms-1980801-supplementary.pdf
